# Supplementary material for: Low-FODMAP Diet Improves Irritable Bowel Syndrome Symptoms: A Meta-Analysis
Source: Nutrients. 2017 Aug 26;9(9):940. doi: 10.3390/nu9090940 (PMC5622700; doi:10.3390/nu9090940)
Supplement: Supplementary file 1 [file nutrients-09-00940-s001.zip]

Archive with 5 entries (4 files):
- nutrients-207035-suppl/SUPPLEMENTARY FIGURE S1.tif
- nutrients-207035-suppl/Supplementary Table S1.pdf
- nutrients-207035-suppl/Supplementary Table S2.pdf
- nutrients-207035-suppl/Supplementary Table S3 .pdf
- nutrients-207035-suppl/
